# Supplementary material for: Structural Engineering of Tyrosine-Based Neuroprotective Peptides: A New Strategy for Efficient Blood–Brain Barrier Penetration
Source: Foods. 2025 Oct 31;14(21):3744. doi: 10.3390/foods14213744 (PMC12610161; doi:10.3390/foods14213744)
Supplement: Supplementary file 1 [file foods-14-03744-s001.zip]

Archive with 1 entries (1 files):
- foods-3922617-supplementary.pdf
